# Supplementary material for: Cretaceous lacewing larvae with binocular vision demonstrate the convergent evolution of sophisticated simple eyes
Source: Insect Sci. 2025 Feb 18;33(1):441–52. doi: 10.1111/1744-7917.13509 (PMC12905476; doi:10.1111/1744-7917.13509)
Supplement: Supplementary file 2 — Table S1. Fossil larvae of Holometabola with preserved stemmata. [file INS-33-441-s002.ods]

## Sheet: TabS1
ref. # in Suppl. Text S1	source author	source year	source fig.	source p.	species group II	species group I	amber deposit	time
[1]	Haug et al.	2019	fig. 2C	p. 4	Neuroptera	Crocinae	Kachin amber, Myanmar	Cretaceous
[2]	Haug et al.	2019	fig. 2D	p. 6	Neuroptera	"supersting"	Kachin amber, Myanmar	Cretaceous
[3]	Haug et al.	2020	fig. 2B	p. 825	Neuroptera	"supernose"	Kachin amber, Myanmar	Cretaceous
[4]	Haug et al.	2020	fig. 17A	p. 23	Neuroptera	Psychopsidae	Kachin amber, Myanmar	Cretaceous
[4]	Haug et al.	2020	fig. 23E	p. 29	Neuroptera	Psychopsidae	Kachin amber, Myanmar	Cretaceous
[5]	Haug et al.	2021	fig. 4B	p. 8	Neuroptera	"owllion"	Chiapas amber, Mexico	Miocene
[6]	Haug et al.	2021	fig. 6A, C	p. 445	Neuroptera	Crocinae	Kachin amber, Myanmar	Cretaceous
[6]	Haug et al.	2021	fig. 7C, B	p. 446	Neuroptera	Crocinae	Kachin amber, Myanmar	Cretaceous
[7]	Haug et al.	2021	fig. 6C	p. 31	Neuroptera	Berothidae	Kachin amber, Myanmar	Cretaceous
[7]	Haug et al.	2021	fig. 11D	p. 36	Neuroptera	?Berothidae	Kachin amber, Myanmar	Cretaceous
[8]	Haug et al.	2021	fig. 2A, B	p. 3	Neuroptera	"superfang type 2"	Kachin amber, Myanmar	Cretaceous
[9]	Zippel et al.	2021	fig. 2A, B	p. 479	Neuroptera	Macleodiella	Kachin amber, Myanmar	Cretaceous
[9]	Zippel et al.	2021	fig. 6D, E	p. 484	Neuroptera	Macleodiella	Kachin amber, Myanmar	Cretaceous
[9]	Zippel et al.	2021	fig. 9A, D	p. 487	Neuroptera	Macleodiella	Kachin amber, Myanmar	Cretaceous
[10]	Haug et al.	2022	fig. 1C, D	p. 5	Neuroptera	"owllion"	Baltic amber	Eocene
[10]	Haug et al.	2022	fig. 2	p. 6	Neuroptera	"owllion"	Charentese amber, France	Cretaceous
[10]	Haug et al.	2022	fig. 3D	p. 7	Neuroptera	"owllion"	Kachin amber, Myanmar	Cretaceous
[10]	Haug et al.	2022	fig. 4D	p. 8	Neuroptera	"owllion"	Kachin amber, Myanmar	Cretaceous
[10]	Haug et al.	2022	fig. 5D	p. 9	Neuroptera	"owllion"	Kachin amber, Myanmar	Cretaceous
[10]	Haug et al.	2022	fig. 7A, C	p. 11	Neuroptera	"owllion"	Kachin amber, Myanmar	Cretaceous
[10]	Haug et al.	2022	fig. 9E, F	p. 13	Neuroptera	"owllion"	Kachin amber, Myanmar	Cretaceous
[10]	Haug et al.	2022	fig. 10D	p. 14	Neuroptera	"owllion"	Kachin amber, Myanmar	Cretaceous
[10]	Haug et al.	2022	fig. 11D	p. 15	Neuroptera	"owllion"	Kachin amber, Myanmar	Cretaceous
[10]	Haug et al.	2022	fig. 12D	p. 16	Neuroptera	"owllion"	Kachin amber, Myanmar	Cretaceous
[10]	Haug et al.	2022	fig. 14A	p. 18	Neuroptera	"owllion"	Kachin amber, Myanmar	Cretaceous
[10]	Haug et al.	2022	fig. 15D	p. 19	Neuroptera	"owllion"	Kachin amber, Myanmar	Cretaceous
[10]	Haug et al.	2022	fig. 16D	p. 20	Neuroptera	"owllion"	Kachin amber, Myanmar	Cretaceous
[10]	Haug et al.	2022	fig. 17D	p. 21	Neuroptera	"owllion"	Kachin amber, Myanmar	Cretaceous
[10]	Haug et al.	2022	fig. 18A	p. 22	Neuroptera	"owllion"	Kachin amber, Myanmar	Cretaceous
[10]	Haug et al.	2022	fig. 19A, C	p. 23	Neuroptera	"owllion"	Kachin amber, Myanmar	Cretaceous
[10]	Haug et al.	2022	fig. 20A	p. 24	Neuroptera	"owllion"	Kachin amber, Myanmar	Cretaceous
[10]	Haug et al.	2022	fig. 21D	p. 25	Neuroptera	"owllion"	Kachin amber, Myanmar	Cretaceous
[10]	Haug et al.	2022	fig. 24D	p. 28	Neuroptera	"owllion"	Kachin amber, Myanmar	Cretaceous
[10]	Haug et al.	2022	fig. 25E	p. 29	Neuroptera	"owllion"	Kachin amber, Myanmar	Cretaceous
[10]	Haug et al.	2022	fig. 26D	p. 30	Neuroptera	"owllion"	Kachin amber, Myanmar	Cretaceous
[10]	Haug et al.	2022	fig. 27D	p. 31	Neuroptera	"owllion"	Kachin amber, Myanmar	Cretaceous
[10]	Haug et al.	2022	fig. 28C	p. 32	Neuroptera	"owllion"	Kachin amber, Myanmar	Cretaceous
[10]	Haug et al.	2022	fig. 30D	p. 34	Neuroptera	"owllion"	Kachin amber, Myanmar	Cretaceous
[10]	Haug et al.	2022	fig. 31D	p. 35	Neuroptera	"owllion"	Kachin amber, Myanmar	Cretaceous
[10]	Haug et al.	2022	fig. 32D	p. 36	Neuroptera	"owllion"	Kachin amber, Myanmar	Cretaceous
[10]	Haug et al.	2022	fig. 33E	p. 37	Neuroptera	"owllion"	Kachin amber, Myanmar	Cretaceous
[10]	Haug et al.	2022	fig. 34C	p. 38	Neuroptera	"owllion"	Kachin amber, Myanmar	Cretaceous
[10]	Haug et al.	2022	fig. 35D, E	p. 39	Neuroptera	"owllion"	Kachin amber, Myanmar	Cretaceous
[10]	Haug et al.	2022	fig. 36A	p. 39	Neuroptera	"owllion"	Kachin amber, Myanmar	Cretaceous
[11]	Haug et al.	2022	fig. 3e	p. 40	Neuroptera	Nymphidae	Kachin amber, Myanmar	Cretaceous
[11]	Haug et al.	2022	fig. 5d	p. 42	Neuroptera	Nymphidae	Kachin amber, Myanmar	Cretaceous
[11]	Haug et al.	2022	fig. 8c	p. 45	Neuroptera	Nymphidae	Kachin amber, Myanmar	Cretaceous
[12]	Haug et al.	2022	fig. 30D	p. 25	Neuroptera	aphidlion	Kachin amber, Myanmar	Cretaceous
[12]	Haug et al.	2022	fig. 36F	p. 31	Neuroptera	aphidlion	Kachin amber, Myanmar	Cretaceous
[12]	Haug et al.	2022	fig. 37A	p. 32	Neuroptera	aphidlion	Kachin amber, Myanmar	Cretaceous
[12]	Haug et al.	2022	fig. 41A	p. 35	Neuroptera	aphidlion	Kachin amber, Myanmar	Cretaceous
[13]	Haug et al.	2022	fig. 1D	p. 15	Neuroptera	Coniopterygidae	Baltic amber	Eocene
[13]	Haug et al.	2022	fig. 2D	p. 16	Neuroptera	Sisyridae	Baltic amber	Eocene
[13]	Haug et al.	2022	fig. 3D	p. 17	Neuroptera	Sisyridae	Baltic amber	Eocene
[14]	Hörnig et al.	2022	fig. 1C	p. 73	Neuroptera	"owllion"	Kachin amber, Myanmar	Cretaceous
[15]	Hassenbach et al.	2023	fig. 1A	p. 5	Neuroptera	Psychopsidae	Kachin amber, Myanmar	Cretaceous
[15]	Hassenbach et al.	2023	fig. 12D	p. 15	Neuroptera	Psychopsidae	Kachin amber, Myanmar	Cretaceous
[15]	Hassenbach et al.	2023	fig. 22A, C	p. 25	Neuroptera	Psychopsidae	Kachin amber, Myanmar	Cretaceous
[16]	Perrichot & Engel	2007	fig. 1	p. 4	Raphidioptera	–	Charentese amber, France	early Cretaceous
[16]	Perrichot & Engel	2007	fig. 5	p. 6	Raphidioptera	–	Kachin amber, Myanmar	Cretaceous
[17]	Haug et al.	2021	fig. 5D	p. 395	Coleoptera	?Cerambycidae	Kachin amber, Myanmar	Cretaceous
[18|	Liu et al.	2023	figs. 2A, 3C, D	pp. 5, 6	Coleoptera	Carabidae	Kachin amber, Myanmar	Cretaceous
[19]	Rosova et al.	2023	fig. 5A	p. 696	Coleoptera	Carabidae	Kachin amber, Myanmar	Cretaceous
[20]	Zhao et al.	2019	fig. 2A	p. 44	Coleoptera	Gyrinidae	Kachin amber, Myanmar	Cretaceous
[21]	Gustafson et al.	2020	fig. 3	p. 1237	Coleoptera	Gyrinidae	Kachin amber, Myanmar	Cretaceous
[22]	Engel & Grimaldi	2007	fig. 34	p. 32	Chrysopidae	"owllion"	Dominican amber	Miocene
[22]	Engel & Grimaldi	2007	fig. 43	p. 40	Neuroptera	"owllion"	Dominican amber	Miocene
[22]	Engel & Grimaldi	2007	fig. 48	p. 46	Neuroptera	"owllion"	Dominican amber	Miocene
[22]	Engel & Grimaldi	2007	fig. 49	p. 47	Neuroptera	"owllion"	Dominican amber	Miocene
[22]	Engel & Grimaldi	2007	fig. 51	p. 50	Neuroptera	"owllion"	Dominican amber	Miocene
[23]	MacLeod	1970	fig. 2	p. 152	Neuroptera	"owllion"	Dominican amber	Miocene
[24]	Badano et al.	2018	fig. 3e	p. 5	Neuroptera	"owllion"	Kachin amber, Myanmar	Cretaceous
[24]	Badano et al.	2018	fig. 3f	p. 5	Neuroptera	"owllion"	Kachin amber, Myanmar	Cretaceous
[24]	Badano et al.	2018	suppl.-fig. 1c	suppl.-p. 10	Neuroptera	Macleodiella	Kachin amber, Myanmar	Cretaceous
[24]	Badano et al.	2018	suppl.-fig. 1e	suppl.-p. 10	Neuroptera	Cladofer	Kachin amber, Myanmar	Cretaceous
[24]	Badano et al.	2018	suppl.-fig. 1h	suppl.-p. 10	Neuroptera	Nymphavus	Kachin amber, Myanmar	Cretaceous
[24]	Badano et al.	2018	suppl.-fig. 2d	suppl.-p. 11	Neuroptera	Burmitus	Kachin amber, Myanmar	Cretaceous
[24]	Badano et al.	2018	suppl.-fig. 2e	suppl.-p. 11	Neuroptera	Mesoptynx	Kachin amber, Myanmar	Cretaceous
[24]	Badano et al.	2018	suppl.-fig. 2f	suppl.-p. 11	Neuroptera	Adelpholeon	Kachin amber, Myanmar	Cretaceous
[25]	Engel & Grimaldi	2008	fig. 6	p. 53	Neuroptera	Psychopsidae	Kachin amber, Myanmar	Cretaceous
[25]	Engel & Grimaldi	2008	fig. 11	p. 56	Neuroptera	Osmylidae	Kachin amber, Myanmar	Cretaceous
[25]	Engel & Grimaldi	2008	fig. 14	p. 58	Neuroptera	?Berothidae	Grassy Lake amber, Canada	late Cretaceous
[26]	Zhang	2017	fig.	p. 401	Neuroptera	Crocinae	Kachin amber, Myanmar	Cretaceous
[26]	Zhang	2017	lower fig.	p. 402	Neuroptera	Crocinae	Kachin amber, Myanmar	Cretaceous
[27]	Xia et al.	2015	fig. upper right	p. 97	Neuroptera	"owllion"	Kachin amber, Myanmar	Cretaceous
[27]	Xia et al.	2015	fig. lower left	p. 98	Neuroptera	"owllion"	Kachin amber, Myanmar	Cretaceous
[28]	Braig et al.	2023	fig. 13F	p. 16	Neuroptera	"superfang type 2"	Kachin amber, Myanmar	Cretaceous
[28]	Braig et al.	2023	fig. 18D	p. 21	Neuroptera	"superfang type 2"	Kachin amber, Myanmar	Cretaceous
[28]	Braig et al.	2023	fig. 19B	p. 22	Neuroptera	"superfang type 2"	Kachin amber, Myanmar	Cretaceous
[28]	Braig et al.	2023	fig. 20C	p. 23	Neuroptera	"superfang type 2"	Kachin amber, Myanmar	Cretaceous
[28]	Braig et al.	2023	fig. 23B	p. 26	Neuroptera	"superfang type 2"	Kachin amber, Myanmar	Cretaceous
[28]	Braig et al.	2023	fig. 25C	p. 28	Neuroptera	"superfang type 2"	Kachin amber, Myanmar	Cretaceous
[28]	Braig et al.	2023	fig. 28C	p. 31	Neuroptera	?"superfang type 2"	Kachin amber, Myanmar	Cretaceous
[28]	Braig et al.	2023	fig. 28F	p. 31	Neuroptera	?"superfang type 2"	Kachin amber, Myanmar	Cretaceous
[28]	Braig et al.	2023	fig. 30A	p. 33	Neuroptera	"4-5 teeth type"	Kachin amber, Myanmar	Cretaceous
[28]	Braig et al.	2023	fig. 31A	p. 34	Neuroptera	"4-5 teeth type"	Kachin amber, Myanmar	Cretaceous
[29]	Luo et al.	2022	fig. 2d	p. 4	Neuroptera	Kuafupolydentes	Kachin amber, Myanmar	Cretaceous
[30]	Makarkin et al.	2012	fig. 1B	p. 54	Neuroptera	Hemerobiidae	Baltic amber	Eocene
[31]	Liu et al.	2016	fig. 2B	p. 1591	Neuroptera	aphidlion	Kachin amber, Myanmar	Cretaceous
[32]	Pérez-de la Fuente et al.	2012	fig. 1C lower right	p. 21415	Neuroptera	aphidlion	El Soplao amber, Spain	early Cretaceous
[33]	Pérez-de la Fuente et al.	2018	fig. 4a	p. 5	Neuroptera	aphidlion	Lebanese amber	early Cretaceous
[34]	Pérez-de la Fuente et al.	2019	fig. 4B	p. 535	Neuroptera	aphidlion	Lebanese amber	early Cretaceous
[35]	Pérez-de la Fuente et al.	2020	fig. 2D	p. 5	Neuroptera	Berothidae	Penacerrada I amber, Spain	early Cretaceous
[35]	Pérez-de la Fuente et al.	2020	fig. 4D	p. 7	Neuroptera	?Berothidae	San Just amber, Spain	early Cretaceous
[35]	Pérez-de la Fuente et al.	2020	fig. 5D	p. 9	Neuroptera	?Mantispoidea	San Just amber, Spain	early Cretaceous
[36]	Janzen	2002	fig. 57	p. 60	Neuroptera	Berothidae	Baltic amber	Eocene
[36]	Janzen	2002	fig. 60	p. 61	Hymenoptera	Tenthredinidae	Baltic amber	Eocene
[36]	Janzen	2002	fig. 67	p. 66	Lepidoptera	?	Baltic amber	Eocene
[37]	Scheven	2004	fig. top middle	p. 68	Neuroptera	Chrysopidae	Baltic or Dominican amber	?
[37]	Scheven	2004	fig. middle right	p. 69	Neuroptera	Chrysopidae	Baltic or Dominican amber	?
[37]	Scheven	2004	fig. left	p. 70	Neuroptera	"owllion"	Dominican amber	Miocene
[38]	Wichard & Weitschat	2004	full page	p. 112	Neuroptera	"owllion"	Baltic amber	Eocene
[39]	Wichard et al.	2009	fig. 07.07a	p. 92	Neuroptera	Sisyridae	Baltic amber	Eocene
[40]	Kobbert	2013	fig. 206	p. 55	Neuroptera	"owllion"	Kachin amber, Myanmar	Cretaceous
[40]	Kobbert	2013	fig. 207	p. 55	Neuroptera	"owllion"	Colombian copal	non-fossil
[41]	Kong et al.	2024	fig. 2B	p. 4	Neuroptera	Nevrorthidae	Daohugou	middle Jurassic
[42]	Haug et al.	2020	fig. 10D	p. 150	Neuroptera	Nevrorthidae	Baltic amber	Eocene
[43]	Grimaldi	2000	fig. 2	p. 283	Raphidioptera	–	Raritan amber, New Jersey, USA	late Cretaceous
[43]	Grimaldi	2000	fig. 3	p. 284	Neuroptera	?Psychopsidae	Raritan amber, New Jersey, USA	late Cretaceous
[44]	Buchner et al.	2024	fig. 4B	p. 72	Neuroptera	Nymphidae	Kachin amber, Myanmar	Cretaceous
[44]	Buchner et al.	2024	fig. 5B	p. 73	Neuroptera	Nymphidae	Kachin amber, Myanmar	Cretaceous
[44]	Buchner et al.	2024	fig. 6B	p. 74	Neuroptera	Nymphidae	Kachin amber, Myanmar	Cretaceous
[45]	Rasnitsyn	1969	fig. 83	p. 56	?Hymenoptera	?Tenthredinidea	Baissa	early Cretaceous
[46]	Gröhn	2015	fig. bottom right	p. 303	Hymenoptera	Diprionidae	Baltic amber	Eocene
