# Supplementary material for: Cretaceous lacewing larvae with binocular vision demonstrate the convergent evolution of sophisticated simple eyes
Source: Insect Sci. 2025 Feb 18;33(1):441–52. doi: 10.1111/1744-7917.13509 (PMC12905476; doi:10.1111/1744-7917.13509)
Supplement: Supplementary file 3 — Table S2. Measurements of head lengths and eye diameters of fossil and extant lacewing larvae. Data set numbers refer to numbers used in Haug et al. (2022b, 2022c). [file INS-33-441-s003.ods]

## Sheet: TabS2
data set #	time	accession number	l(head) in µm	d(eye)
NEW	1	PED 3058	491.67	105.00
0461	1	SMNS BU 340	797.10	86.96
5901	1	SMNS BU 355	339.81	33.98
0021	1	AMNH JCZ-Bu404	1521.74	108.70
0031	1	BUB 3356	923.73	52.54
0039	1	PED 0060	1254.10	147.54
0049	1	PED 0125	1044.44	44.44
0067	1	BUB 1803	414.97	27.21
0068	1	BUB 1804	382.35	19.41
0069	1	PED 0085	1202.38	107.14
5826	1	BUB 3144	137.69	9.23
5832	1	BUB 3963	176.47	15.29
4818	1	PED 0188	750.00	25.00
0861	1	PED 0361	166.67	16.88
0805	1	PED 0436	2315.79	92.11
0809	1	BUB 3384	600.00	34.38
0804	1	PED 0407	1907.89	105.26
3213	1	IGR.ARC-236.3	1363.81	152.38
3214	1	BUB 1430	597.14	37.14
3215	1	BUB 2537	509.38	36.06
3216	1	BUB 3343	697.10	65.15
3217	1	BUB 3348	1645.26	125.26
3218	1	BUB 3378	769.13	73.63
3221	1	BUB unnumbered	799.58	75.00
3222	1	BUB 3062	591.82	49.09
3224	1	BUB 3724	715.33	61.67
3227	1	PED 0083a	866.84	72.54
3228	1	PED 0083b	866.84	89.03
3229	1	PED 0083c	934.14	75.86
3230	1	PED 0083d	1000.70	94.08
3231	1	PED 0083e	845.13	79.67
3232	1	PED 0087	548.24	54.12
3237	1	PED 0319	969.70	84.94
3238	1	PED 0320	824.59	58.77
3239	1	PED 0378	857.28	63.11
3245	1	PED 0944	411.39	40.10
3246	1	PED 0975	692.80	73.20
3247	1	PED 1047	896.90	61.95
3248	1	PED 1206	945.93	88.04
0233	1	PED 0532	500.21	43.74
0240	1	PED 0423	1874.58	144.07
0062	1	PED 0456	850.79	65.46
0086	1	PED 1928	1910.09	189.91
3102	2	CCGG 2525	365.15	24.90
6301	2	CCHH 540-1	287.31	17.15
6501	2	CCGG 1383	192.24	39.80
6502	2	CCGG 7122	225.34	49.66
3013	3	SMF Be 642a	884.15	85.37
1026	4	–	1980.92	69.47
1027	4	–	2291.30	74.78
1029	4	–	2020.77	101.54
1030	4	–	2005.59	87.41
1032	4	–	2057.55	93.53
1033	4	–	1840.65	111.38
2021	4	–	2447.62	175.00
2022	4	–	2229.47	141.05
2023	4	–	3175.68	239.19
2028	4	–	1877.27	118.18
2029	4	–	2572.41	126.44
2030	4	–	2571.60	154.32
2031	4	–	2058.82	146.08
2032	4	–	2414.94	168.97
0204	4	–	1506.83	95.08
0205	4	–	2910.77	116.92
1008	4	–	2273.53	62.03
1012	4	–	3840.17	143.59
